# Supplementary material for: Genome-wide characterization of the xyloglucan endotransglucosylase/hydrolase gene family in Solanum lycopersicum L. and gene expression analysis in response to arbuscular mycorrhizal symbiosis
Source: PeerJ. 2023 May 3;11:e15257. doi: 10.7717/peerj.15257 (PMC10163873; doi:10.7717/peerj.15257)
Supplement: Supplemental Information 8 [file peerj-11-15257-s008.xlsx]

## Sheet: XTH2
					EF-XTH2									EF-XTH2
			SlXTH2	SlEF-α	CT differences	ΔCT						SlXTH2	SlEF-α	CT differences	ΔCT
		NM 1	28.23	20.33	-7.94667	0.00405336					Myc 1	29.4	20.08	-9.04667	0.00189096
			28.19	20.19	-7.90667	0.00416731						30.05	20.93	-9.69667	0.00120507
			28.9	20.33	-8.61667	0.00254756						29.66	20.05	-9.30667	0.00157912
				20.2833									20.3533
			SlXT2	SlEF-α	CT differences	ΔCT						SlXTH2	SlEF-α	CT differences	ΔCT
		NM2	30.62	22.53	-8.09667	0.00365309					Myc 2	28.72	21	-7.83	0.00439476
			31.13	22.78	-8.60667	0.00256528						28.14	20.55	-7.25	0.0065695
			31.99	22.26	-9.46667	0.00141335						29.56	21.12	-8.67	0.0024551
				22.5233									20.89
			SlXTH2	SlEF-α	CT differences	ΔCT						SlXTH2	SlEF-α	CT differences	ΔCT
		NM3	32.89	23.25	-10.01	0.000969817					Myc 3	31.75	24.43	-7.60333	0.00514243
			32.07	22.42	-9.19	0.00171212						31.92	23.56	-7.77333	0.00457081
			31.46	22.97	-8.49	0.00278135						32.1	24.45	-7.95333	0.00403467
				22.88									24.1467

## Sheet: XTH3
				EF-XTH3									EF-XTH3
		SlXTH3	SlEF-α	CT differences	ΔCT						SlXTH3	SlEF-α	CT differences	ΔCT
	NM 1	29.82	20.33	-9.53667	0.00134641					Myc 1	33.14	20.08	-12.7867	0.000141524
		29.96	20.19	-9.67667	0.00122189						33.98	20.93	-13.6267	7.90614e-05
		29.24	20.33	-8.95667	0.00201268						33.21	20.05	-12.8567	0.000134821
			20.2833									20.3533
		SlXT3	SlEF-α	CT differences	ΔCT						SlXTH3	SlEF-α	CT differences	ΔCT
	NM2	29.43	22.53	-6.90667	0.00833463					Myc 2	31.44	21	-10.55	0.000667012
		29.87	22.78	-7.34667	0.00614374						31.3	20.55	-10.41	0.000734984
		29.44	22.26	-6.91667	0.00827706						31.78	21.12	-10.89	0.000526967
			22.5233									20.89
		SlXTH3	SlEF-α	CT differences	ΔCT						SlXTH3	SlEF-α	CT differences	ΔCT
	NM3	30.67	23.25	-7.79	0.00451831					Myc 3	35.65	24.43	-11.5033	0.00034447
		30.89	22.42	-8.01	0.00387927						34.49	23.56	-10.3433	0.000769744
		30.09	22.97	-7.12	0.00718897						34.98	24.45	-10.8333	0.000548077
			22.88									24.1467

## Sheet: XTH6
				EF-XTH6									EF-XTH6
		SlXTH6	SlEF-α	CT differences	ΔCT						SlXTH6	SlEF-α	CT differences	ΔCT
	NM 1	28.87	20.33	-8.58667	0.00260109					Myc 1	29.63	20.08	-9.27667	0.0016123
		28.28	20.19	-7.99667	0.00391529						30.29	20.93	-9.93667	0.00102039
		28.91	20.33	-8.62667	0.00252997						30.31	20.05	-9.95667	0.00100634
			20.2833									20.3533
		SlXT6	SlEF-α	CT differences	ΔCT						SlXTH6	SlEF-α	CT differences	ΔCT
	NM2	30.75	22.53	-8.22667	0.00333831					Myc 2	28.84	21	-7.95	0.004044
		30.37	22.78	-7.84667	0.00434428						28.23	20.55	-7.34	0.0061722
		30.18	22.26	-7.65667	0.0049558						29.69	21.12	-8.8	0.00224355
			22.5233									20.89
		SlXTH6	SlEF-α	CT differences	ΔCT						SlXTH6	SlEF-α	CT differences	ΔCT
	NM3	31.39	23.25	-8.51	0.00274306					Myc 3	32.79	24.43	-8.64333	0.00250091
		31.39	22.42	-8.51	0.00274306						32.19	23.56	-8.04333	0.00379066
		30.57	22.97	-7.6	0.00515433						33.68	24.45	-9.53333	0.00134952
			22.88									24.1467

## Sheet: XTH7
					EF-XTH7									EF-XTH7
			SlXTH7	SlEF-α	CT differences	ΔCT						SlXTH7	SlEF-α	CT differences	ΔCT
		NM 1	28.24	20.33	-7.95667	0.00402536					Myc 1	16.53	20.08	3.82333	14.1559
			28.01	20.19	-7.72667	0.00472108						16.67	20.93	3.68333	12.8468
			27.64	20.33	-7.35667	0.0061013						16.14	20.05	4.21333	18.5498
				20.2833									20.3533
			SlXT7	SlEF-α	CT differences	ΔCT						SlXTH7	SlEF-α	CT differences	ΔCT
		NM2	30.86	22.53	-8.33667	0.00309324					Myc 2	16.76	21	4.13	17.5087
			30.61	22.78	-8.08667	0.0036785						17.2	20.55	3.69	12.9063
			30.76	22.26	-8.23667	0.00331525						16.84	21.12	4.05	16.5642
				22.5233									20.89
			SlXTH7	SlEF-α	CT differences	ΔCT						SlXTH7	SlEF-α	CT differences	ΔCT
		NM3	30.69	23.25	-7.81	0.00445611					Myc 3	21.36	24.43	2.78667	6.90034
			31.45	22.42	-8.57	0.00263132						20.32	23.56	3.82667	14.1887
			31.8	22.97	-8.83	0.00219738						21.65	24.45	2.49667	5.6438
				22.88									24.1467

## Sheet: XTH9
					EF-XTH9									EF-XTH9
			SlXTH9	SlEF-α	CT differences	ΔCT						SlXTH9	SlEF-α	CT differences	ΔCT
		NM 1	25.55	20.33	-5.26667	0.0259762					Myc 1	27.36	20.08	-7.00667	0.00777648
			26.45	20.19	-6.16667	0.0139203						26.09	20.93	-5.73667	0.0187539
			25.76	20.33	-5.47667	0.0224574						26.57	20.05	-6.21667	0.0134461
				20.2833									20.3533
			SlXT9	SlEF-α	CT differences	ΔCT						SlXTH9	SlEF-α	CT differences	ΔCT
		NM2	27.26	22.53	-4.73667	0.0375078					Myc 2	26.95	21	-6.06	0.0149885
			28.68	22.78	-6.15667	0.0140171						27.11	20.55	-6.22	0.0134151
			29.05	22.26	-6.52667	0.0108462						26.93	21.12	-6.04	0.0151977
				22.5233									20.89
			SlXTH9	SlEF-α	CT differences	ΔCT						SlXTH9	SlEF-α	CT differences	ΔCT
		NM3	27.62	23.25	-4.74	0.0374212					Myc 3	29.04	24.43	-4.89333	0.033648
			28.52	22.42	-5.64	0.0200535						30	23.56	-5.85333	0.017297
			29.16	22.97	-6.19	0.013697						30.02	24.45	-5.87333	0.0170589
				22.88									24.1467

## Sheet: XTH14
					EF-XTH14									EF-XTH14
			SlXTH14	SlEF-α	CT differences	ΔCT						SlXTH14	SlEF-α	CT differences	ΔCT
		NM 1	29.48	20.33	-9.19667	0.00170423					Myc 1	30.11	20.08	-9.75667	0.00115598
			29.01	20.19	-8.72667	0.00236054						29.3	20.93	-8.94667	0.00202668
			28.49	20.33	-8.20667	0.00338491						29.28	20.05	-8.92667	0.00205497
				20.2833									20.3533
			SlXT14	SlEF-α	CT differences	ΔCT						SlXTH14	SlEF-α	CT differences	ΔCT
		NM2	31.78	22.53	-9.25667	0.0016348					Myc 2	29.6	21	-8.71	0.00238797
			31.27	22.78	-8.74667	0.00232804						29.72	20.55	-8.83	0.00219738
			30.75	22.26	-8.22667	0.00333831						29.01	21.12	-8.12	0.00359448
				22.5233									20.89
			SlXTH14	SlEF-α	CT differences	ΔCT						SlXTH14	SlEF-α	CT differences	ΔCT
		NM3	29.98	23.25	-7.1	0.00728932					Myc 3	32.44	24.43	-8.29333	0.00318756
			30.4	22.42	-7.52	0.00544822						32.07	23.56	-7.92333	0.00411945
			30.46	22.97	-7.49	0.0055627						32.37	24.45	-8.22333	0.00334603
				22.88									24.1467

## Sheet: XTH17
					EF-XTH17									EF-XTH17
			SlXTH17	SlEF-α	CT differences	ΔCT						SlXTH7	SlEF-α	CT differences	ΔCT
		NM 1	0	20.33	20.2833	1.27612e+06					Myc 1	0	20.08	20.3533	1.33957e+06
			0	20.19	20.2833	1.27612e+06						0	20.93	20.3533	1.33957e+06
			0	20.33	20.2833	1.27612e+06						0	20.05	20.3533	1.33957e+06
				20.2833									20.3533
			SlXT17	SlEF-α	CT differences	ΔCT						SlXTH7	SlEF-α	Diferencia CT	ΔCT
		NM2	0	22.53	22.5233	6.02836e+06					Myc 2	0	21	20.89	1.9432e+06
			0	22.78	22.5233	6.02836e+06						0	20.55	20.89	1.9432e+06
			0	22.26	22.5233	6.02836e+06						0	21.12	20.89	1.9432e+06
				22.5233									20.89
			SlXTH17	SlEF-α	CT differences	ΔCT						SlXTH7	SlEF-α	Diferencia CT	ΔCT
		NM3	0	23.25	22.88	7.71909e+06					Myc 3	0	24.43	24.1467	1.85725e+07
			0	22.42	22.88	7.71909e+06						0	23.56	24.1467	1.85725e+07
			0	22.97	22.97	8.21597e+06						0	24.45	24.1467	1.85725e+07
				22.88									24.1467

## Sheet: XTH21
					EF-XTH21									EF-XTH21
			SlXTH21	SlEF-α	CT differences	ΔCT						SlXTH21	SlEF-α	CT differences	ΔCT
		NM 1	30.08	20.33	-9.79667	0.00112437					Myc 1	33.04	20.08	-12.6867	0.000151682
			30.23	20.19	-9.94667	0.00101334						33.04	20.93	-12.6867	0.000151682
			30.12	20.33	-9.83667	0.00109362						32.78	20.05	-12.4267	0.000181635
				20.2833									20.3533
			SlXT21	SlEF-α	CT differences	ΔCT						SlXTH21	SlEF-α	CT differences	ΔCT
		NM2	30.54	22.53	-8.01667	0.00386138					Myc 2	32.46	21	-11.57	0.000328914
			29.86	22.78	-7.33667	0.00618648						33.42	20.55	-12.53	0.000169081
			30.18	22.26	-7.65667	0.0049558						32.43	21.12	-11.54	0.000335826
				22.5233									20.89
			SlXTH21	SlEF-α	CT differences	ΔCT						SlXTH21	SlEF-α	CT differences	ΔCT
		NM3	31.62	23.25	-8.74	0.00233883					Myc 3	34.52	24.43	-10.3733	0.000753903
			31.04	22.42	-8.16	0.00349619						34.31	23.56	-10.1633	0.000872031
			31.79	22.97	-8.82	0.00221266						34.91	24.45	-10.7633	0.000575326
				22.88									24.1467

## Sheet: XTH35
					EF-XTH35									EF-XTH35
			SlXTH35	SlEF-α	CT differences	ΔCT						SlXTH35	SlEF-α	CT differences	ΔCT
		NM 1	32.61	20.33	-12.3267	0.000194672					Myc 1	20.22	20.08	0.133333	1.09682
			32.78	20.19	-12.4967	0.000173033						20.56	20.93	-0.206667	0.866537
			32.21	20.33	-11.9267	0.000256871						20.4	20.05	-0.0466667	0.968171
				20.2833									20.3533
			SlXT35	SlEF-α	CT differences	ΔCT						SlXTH35	SlEF-α	CT differences	ΔCT
		NM2	33.62	22.53	-11.0967	0.000456636					Myc 2	21.26	21	-0.37	0.773782
			33.93	22.78	-11.4067	0.000368342						22.36	20.55	-1.47	0.360982
			34.94	22.26	-12.4167	0.000182899						20.14	21.12	0.75	1.68179
				22.5233									20.89
			SlXTH35	SlEF-α	CT differences	ΔCT						SlXTH35	SlEF-α	CT differences	ΔCT
		NM3	35.59	23.25	-12.71	0.000149248					Myc 3	23.55	24.43	0.596667	1.51222
			35.34	22.42	-12.46	0.000177487						23.12	23.56	1.02667	2.03731
			35.86	22.97	-12.89	0.000131742						23.11	24.45	1.03667	2.05148
				22.88									24.1467
